# Supplementary material for: Multidrug Combinations against SARS-CoV-2 Using GS-441524 or Ivermectin with Molnupiravir and/or Nirmatrelvir in Reconstituted Human Nasal Airway Epithelia
Source: Pharmaceutics. 2024 Sep 27;16(10):1262. doi: 10.3390/pharmaceutics16101262 (PMC11510096; doi:10.3390/pharmaceutics16101262)
Supplement: Supplementary file 1 [file pharmaceutics-16-01262-s001.zip]

Archive with 1 entries (1 files):
- pharmaceutics-3158613-supplementary.pdf
